# Supplementary material for: TurboID-Based IRE1 Interactome Reveals Participants of the Endoplasmic Reticulum-Associated Protein Degradation Machinery in the Human Mast Cell Leukemia Cell Line HMC-1.2
Source: Cells. 2024 Apr 25;13(9):747. doi: 10.3390/cells13090747 (PMC11082977; doi:10.3390/cells13090747)
Supplement: Supplementary file 1 [file cells-13-00747-s001.zip]

Archive with 1 entries (1 files):
- Supplementary Table S1 and Figures.pdf
